# Supplementary material for: A Novel, Cell-Compatible Hyaluronidase Activity Assay Identifies Dextran Sulfates and Other Sulfated Polymeric Hydrocarbons as Potent Inhibitors for CEMIP
Source: Cells. 2025 Jan 11;14(2):101. doi: 10.3390/cells14020101 (PMC11764312; doi:10.3390/cells14020101)
Supplement: Supplementary file 1 [file cells-14-00101-s001.zip]

Archive with 1 entries (1 files):
- cells-3372120-supplementary.pdf
